# Supplementary material for: Early‐Branching Cyanobacteria Grow Faster and Upregulate Superoxide Dismutase Activity Under a Simulated Early Earth Anoxic Atmosphere
Source: Geobiology. 2024 Dec 12;22(6):e70005. doi: 10.1111/gbi.70005 (PMC11636452; doi:10.1111/gbi.70005)
Supplement: Supplementary file 1 — Data S1. [file GBI-22-e70005-s002.xlsx]

## Sheet: Meta-data
	Species	Strain	Study type	Laboratory	Light	Light:dark	Label Atmosphere	Atmospheric O2	Atmospheric CO2
					[μmol photons m-2. s-1]	hours		[%]	[%]
	Pseudanabaena sp.	PCC7367	laboratory experiment	University of Kaiserslautern-Landau, Department of Microbiology	20	16:08:00	Archean	0	0.2
	Pseudanabaena sp.	PCC7403	laboratory experiment	University of Kaiserslautern-Landau, Department of Microbiology	20	16:08:00	HC	21	0.2
	Pseudanabaena sp.	PCC7439	laboratory experiment	University of Kaiserslautern-Landau, Department of Microbiology	20	16:08:00	LC	21	0.04

## Sheet: Fig2_chlorophyll_a
Fig2a: Chlorophyll a (µg.mL-1)		LC			Archean			HC
		LC1	LC2	LC3	A1	A2	A3	HC1	HC2	HC3				Archean	HC	LC	SD LC	SD Archean	SD HC
	0	0.04	0.04	0.04	0.04	0.04	0.04	0.04	0.04	0.04			0	0.04	0.04	0.04	0	0	0
	5	0.192308	0.179295	0.189089	0.58474	0.57713	0.404116	0.201283	0.263554	0.248142			5	0.521995	0.237659	0.186897	0.00677801	0.102157	0.0324317
	7	0.476345	0.404939	0.467544	1.21495	0.950341	1.22777	0.516928	0.578929	0.593334			7	1.13102	0.563064	0.44961	0.038935	0.156602	0.0405988
	10	0.937184	0.8513	0.948919	2.78059	3.34914	2.96292	1.11754	1.08053	1.09775			10	3.03088	1.09861	0.912467	0.0532965	0.290303	0.018522
	12	1.87505	1.88244	1.89721	6.68181	7.3713	7.65395	2.00556	2.07233	2.19636			12	7.23568	2.09142	1.8849	0.0112836	0.500057	0.0968212
	14	3.56012	3.66128	3.94008	10.5247	10.3865	9.93707	5.1928	4.87064	5.57142			14	10.2828	5.21162	3.72049	0.196779	0.30727	0.350769
	16	6.76775	6.14856	7.08623	14.2914	12.8464	13.9472	7.46661	7.15104	7.40437			16	13.695	7.34067	6.66752	0.476802	0.754793	0.167149
	19	7.0403	7.16576	7.32353	15.9906	14.1786	14.4437	7.56832	7.74725	7.87189			19	14.871	7.72916	7.17653	0.141924	0.978618	0.152591
	21	7.47597	7.21322	7.00087	15.1756	13.2832	14.7839	8.31426	8.33781	8.74262			21	14.4142	8.4649	7.23002	0.237992	0.998913	0.240801
	24	7.48985	7.68759	7.57174	16.2206	14.3441	14.8773	7.67933	8.1867	9.47957			24	15.1473	8.44853	7.58306	0.0993543	0.966958	0.928244
	26	7.21472	6.20064	7.55762	15.9644	14.5965	15.2766	8.11228	8.17411	9.72584			26	15.2791	8.67074	6.99099	0.705614	0.683994	0.914262
	28	7.27963	6.20472	7.66265	15.0909	13.584	14.4878	8.60895	7.94951	9.68367			28	14.3876	8.74738	7.049	0.755828	0.758403	0.875328
	Average Growth rate from day 0 to day 12.
		Archean	HC	LC
		0.426522	0.326233	0.320626
		0.434706	0.328962	0.320954
		0.437841	0.333807	0.321605
		Archean	HC	LC
	average	0.433023	0.329667	0.321061
	Std Dev	0.0058443	0.00383547	0.000498402

## Sheet: raw data_Fig2a_SIFig1A
Raw data Fig2A: Chlorophyll a, SI Fig1A-carotenoids	DAY 0	Name	Abs<665nm>	665-780	Abs<470nm>	Abs<720nm>	Abs<780nm>		Culture Volume= 4ml
	1	blank	0.00479	-0.00094	0.00416	0.00562	0.00573		MEOH Volume = 1 ml
	2	PAL/LC 1	-0.00592	0.01298	-0.00907	-0.0191	-0.0189
	3	PAL/LC 2	-0.00505	0.01455	-0.0089	-0.0196	-0.0196
	4	PAL/LC 3	-0.00582	0.01348	-0.0087	-0.0194	-0.0193
	5	ARCHEAN 1	-0.00572	0.014198	-0.078761	-0.01857	-0.019918
	6	ARCHEAN 2	-0.0050603	0.0148137	-0.064195	-0.018086	-0.019874
	7	ARCHEAN 3	-0.0049743	0.0135687	-0.05296	-0.01975	-0.018543
	8	ECO2/HC 1	-0.0049534	0.0133256	-0.043024	-0.059857	-0.018279
	9	ECO2/HC 2	-0.0058323	0.0134617	-0.042271	-0.059111	-0.019294
	10	ECO2/HC 3	-0.006927	0.012205	-0.039178	-0.052363	-0.019132
	DAY 3
	#	Name	Abs<665nm>		Abs<470nm>	Abs<720nm>	Abs<780nm>
	1	blank	0.0479	-0.0094	0.0416	0.0562	0.0573		Culture Volume= 4ml
	2	blank	0.119	0.003	0.093	0.114	0.116		MEOH Volume = 1 ml
	3	PAL/LC 1	-0.1008	0.0212	-0.0589	-0.125	-0.122
	4	PAL/LC 2	-0.137	0.02	-0.0648	-0.156	-0.157
	5	PAL/LC 3	-0.133	0.025	-0.0654	-0.157	-0.158
	6	ARCHEAN 1	-0.0949	0.0431	0.00884	-0.136	-0.138
	7	ARCHEAN 2	-0.0163	0.033	0.0952	-0.0475	-0.0493
	8	ARCHEAN 3	-0.0252	0.0396	0.0805	-0.0638	-0.0648
	9	ECO2/HC 1	-0.157	0.026	-0.0392	-0.18	-0.183
	10	ECO2/HC 2	-0.149	0.022	-0.0322	-0.173	-0.171
	11	ECO2/HC 3	-0.111	0.034	-0.00446	-0.143	-0.145
	day 5	Name	Abs<665nm>		Abs<720nm>	Abs<470nm>	Abs<780nm>		Culture Volume= 2ml
	1	blank	-0.0047307	0.0021038	-0.0055666	-0.0035119	-0.0068345		MEOH Volume = 1 ml
	2	PAL/LC 1	0.0314526	0.0302848	0.0045118	0.052283	0.0011678
	3	PAL/LC 2	0.0301323	0.0282354	0.0054359	0.052072	0.0018969
	4	PAL/LC 3	0.0318363	0.0297778	0.0056415	0.052656	0.0020585
	5	ARCHEAN 1	0.094731	0.092085	0.0061812	0.063705	0.002646
	6	ARCHEAN 2	0.092824	0.0908866	0.0054617	0.063638	0.0019374
	7	ARCHEAN 3	0.0894813	0.0636403	0.031268	0.10684	0.025841
	8	ECO2/HC 1	0.021157	0.0305721	-0.0067396	0.039722	-0.0094151
	9	ECO2/HC 2	0.033486	0.0415045	-0.0039587	0.047031	-0.0080185
	10	ECO2/HC 3	0.0310556	0.0390774	-0.0039115	0.046301	-0.0080218
	day 7	Name	Abs<665nm>		Abs<720nm>	Abs<470nm>	Abs<780nm>
	1	blank	0.000698	0.00013	0.000521	0.00123	0.000568		Culture Volume= 2ml
	2	PAL/LC 1	0.117615	0.075015	0.0495	0.18906	0.0426		MEOH Volume = 1 ml
	3	PAL/LC 2	0.10607	0.06377	0.0494	0.18939	0.0423
	4	PAL/LC 3	0.116629	0.073629	0.0499	0.18969	0.043
	8	ARCHEAN 1	0.19542	0.19133	0.0475	0.16388	0.00409
	9	ARCHEAN 2	0.21466	0.14966	0.0765	0.21933	0.065
	10	ARCHEAN 3	0.257749	0.193349	0.0759	0.21752	0.0644
	5	ECO2/HC 1	0.15208	0.08928	0.00768	0.12347	0.0628
	6	ECO2/HC 2	0.18437	0.09117	0.0113	0.12467	0.0932
	7	ECO2/HC 3	0.16504	0.08084	0.0104	0.12373	0.0842
	day 10	Name	Abs<665nm>		Abs<720nm>	Abs<470nm>	Abs<780nm>
	1	blank	0.0040517	-0.0351383	0.039703	0.045671	0.03919		Culture Volume= 2ml
	2	PAL/LC 1	0.256388	0.147588	0.010621	0.18461	0.1088		MEOH Volume = 1 ml
	3	PAL/LC 2	0.249423	0.134063	0.011276	0.156242	0.11536
	4	PAL/LC 3	0.255146	0.149436	0.010342	0.187773	0.10571
	5	ARCHEAN 1	0.51224	0.437888	0.066127	0.34682	0.074352
	6	ARCHEAN 2	0.60472	0.527423	0.068971	0.34483	0.077297
	7	ARCHEAN 3	0.52033	0.466601	0.042633	0.38136	0.053729
	8	ECO2/HC 1	0.282091	0.175991	0.10128	0.189872	0.1061
	9	ECO2/HC 2	0.274742	0.170162	0.099251	0.284096	0.10458
	10	ECO2/HC 3	0.256277	0.172874	0.079177	0.291592	0.083403
	day 12	Name	Abs<665nm>		Abs<720nm>	Abs<470nm>	Abs<780nm>		Culture Volume= 2ml
	1	blank	-0.0090075	0.0033665	-0.010725	-0.0049953	-0.012374		MEOH Volume = 1 ml
	2	PAL/LC 1	0.35445	0.295283	0.075115	0.38521	0.059167
	3	PAL/LC 2	0.35823	0.296447	0.077868	0.39264	0.061783
	4	PAL/LC 3	0.36674	0.298773	0.085368	0.40791	0.067967
	5	ARCHEAN 1	1.09004	1.05225	0.049509	0.49855	0.037789
	6	ARCHEAN 2	1.19688	1.16083	0.047808	0.49474	0.036046
	7	ARCHEAN 3	1.24618	1.20535	0.052724	0.51403	0.040837
	8	ECO2/HC 1	0.34628	0.315837	0.041961	0.3074	0.030443
	9	ECO2/HC 2	0.35409	0.326351	0.039485	0.31479	0.027739
	10	ECO2/HC 3	0.37236	0.345884	0.038083	0.3024	0.026476
	day 14	Name	Abs<665nm>		Abs<720nm>	Abs<470nm>	Abs<780nm>		Culture Volume= 2ml
	1	blank	-0.00037289	0.00024604	-0.00046158	-0.00023079	-0.00061893		MEOH Volume = 1 ml
	2	PAL/LC 1	0.62213	0.560649	0.010182	0.336982	0.061481
	3	PAL/LC 2	0.58821	0.576579	0.021792	0.35019	0.011631
	4	PAL/LC 3	0.70168	0.620485	0.084989	0.41706	0.081195
	5	ARCHEAN 1	1.6757	1.65744	0.025095	0.59332	0.01826
	6	ARCHEAN 2	1.6574	1.63568	0.030035	0.61589	0.021723
	7	ARCHEAN 3	1.62189	1.56489	0.066963	0.5947	0.056997
	8	ECO2/HC 1	0.79829	0.739024	0.12445	0.51403	0.059266
	9	ECO2/HC 2	0.69614	0.672541	0.027777	0.37295	0.023599
	10	ECO2/HC 3	0.74125	0.70416	0.022747	0.38519	0.03709
	day 16	Name	Abs<665nm>		Abs<720nm>	Abs<470nm>	Abs<780nm>
	1	blank	-0.0078745	0.0013499	-0.008636	-0.0072379	-0.0092244		Culture Volume= 1 ml
	2	PAL/LC 1	0.631499	0.532894	0.054403	0.38372	0.098605		MEOH Volume = 1 ml
	3	PAL/LC 2	0.607022	0.507761	0.026474	0.35114	0.099261
	4	PAL/LC 3	0.614833	0.557971	0.083076	0.4608	0.056862
	5	ARCHEAN 1	1.19203	1.1253	0.046782	0.73145	0.066726
	6	ARCHEAN 2	1.08342	1.01152	0.13818	0.82092	0.071899
	7	ARCHEAN 3	1.17633	1.0982	0.069464	0.83119	0.078134
	8	ECO2/HC 1	0.656056	0.587922	0.030692	0.44586	0.068134
	9	ECO2/HC 2	0.635445	0.563074	0.033063	0.44388	0.072371
	10	ECO2/HC 3	0.68179	0.583021	0.0046864	0.4501	0.098769
	day 19	Name	Abs<665nm>		Abs<720nm>	Abs<470nm>	Abs<780nm>
	1	blank	0.013088	0.001554	0.012459	0.0090489	0.011534		Culture Volume= 1 ml
	2	PAL/LC 1	0.51737	0.554354	-0.032753	0.28333	-0.036984		MEOH Volume = 1 ml
	3	PAL/LC 2	0.500146	0.564233	-0.061074	0.316966	-0.064087
	4	PAL/LC 3	0.50764	0.576656	-0.065571	0.316624	-0.069016
	5	ARCHEAN 1	1.2477	1.2591	-0.0012207	0.9545	-0.0114
	6	ARCHEAN 2	1.0901	1.11643	-0.014763	0.81085	-0.026326
	7	ARCHEAN 3	1.0784	1.1373	-0.051822	0.8611	-0.058903
	8	ECO2/HC 1	0.56409	0.595931	-0.021496	0.44975	-0.031841
	9	ECO2/HC 2	0.55565	0.61002	-0.045632	0.3937	-0.05437
	10	ECO2/HC 3	0.63861	0.619834	0.036204	0.50613	0.018776
	day 21	Name	Abs<665nm>		Abs<720nm>	Abs<470nm>	Abs<780nm>
	1	blank	0.0002265	5.77e-05	4.9591e-05	0.00084019	0.0001688
	2	PAL/LC 1	0.78803	0.588659	0.10923	0.4618	0.199371
	3	PAL/LC 2	0.67781	0.56797	0.12549	0.57817	0.10984
	4	PAL/LC 3	0.71003	0.55125	0.17977	0.60992	0.15878
	5	ARCHEAN 1	1.4803	1.29493	0.20902	1.2812	0.18537
	6	ARCHEAN 2	1.3783	1.24592	0.20615	1.5768	0.13238
	7	ARCHEAN 3	1.97852	1.26409	0.270201	0.95805	0.71443
	8	ECO2/HC 1	0.769116	0.654666	0.079668	0.78369	0.11445
	9	ECO2/HC 2	0.92411	0.656521	0.066504	0.73902	0.267589
	10	ECO2/HC 3	0.77386	0.688395	0.06734	0.72186	0.085465
	day 24	Name	Abs<665nm>		Abs<720nm>	Abs<470nm>	Abs<780nm>
	1	blank	-0.0042872	-0.0006237	-0.0038328	-0.0024757	-0.0036635
	2	PAL/LC 1	0.6132	0.589752	0.026007	0.43957	0.023448
	3	PAL/LC 2	0.60933	0.555322	0.04911	0.50509	0.054008
	4	PAL/LC 3	0.69068	0.6262	0.16511	0.76128	0.06448
	5	ARCHEAN 1	1.28924	1.27721	0.01615	1.19203	0.012027
	6	ARCHEAN 2	1.17975	1.16946	0.022901	1.07485	0.010292
	7	ARCHEAN 3	1.2857	1.28144	0.0082588	0.69352	0.0042629
	8	ECO2/HC 1	0.61368	0.604672	0.014551	0.69352	0.0090084
	9	ECO2/HC 2	0.70461	0.644622	0.066995	0.7866	0.059988
	10	ECO2/HC 3	0.772184	0.746423	0.02949	0.94694	0.025761
	day 26	Name	Abs<665nm>		Abs<720nm>	Abs<470nm>	Abs<780nm>
	1	blank	-0.00047159	0.00097941	-0.0011778	0.00012159	-0.001451
	2	PAL/LC 1	0.60197	0.568088	0.040422	0.30718	0.033882
	3	PAL/LC 2	0.52736	0.488239	0.046183	0.31456	0.039121
	4	PAL/LC 3	0.61428	0.595088	0.026314	0.37396	0.019192
	5	ARCHEAN 1	1.3115	1.25704	0.066787	1.1872	0.054458
	6	ARCHEAN 2	1.1994	1.14933	0.06252	1.02867	0.050073
	7	ARCHEAN 3	1.2391	1.20288	0.050115	1.05944	0.036222
	8	ECO2/HC 1	0.70896	0.638762	0.085499	1.1769	0.070198
	9	ECO2/HC 2	0.6888	0.643631	0.060339	1.06976	0.045169
	10	ECO2/HC 3	0.80391	0.765814	0.037724	1.0028	0.038096
	day 28	Name	Abs<665nm>		Abs<720nm>	Abs<470nm>	Abs<780nm>
	1	blank	-0.00047159	0.00097941	-0.0011778	0.00012159	-0.001451
	2	PAL/LC 1	0.62834	0.573199	0.0672	0.41948	0.055141
	3	PAL/LC 2	0.51218	0.488561	0.02974	0.35504	0.023619
	4	PAL/LC 3	0.61968	0.603358	0.023584	0.36112	0.016322
	5	ARCHEAN 1	1.2374	1.18826	0.060211	0.99133	0.049141
	6	ARCHEAN 2	1.11345	1.06961	0.055227	0.98567	0.04384
	7	ARCHEAN 3	1.1808	1.14077	0.046377	1.548	0.040029
	8	ECO2/HC 1	0.71982	0.67787	0.057887	0.8479	0.04195
	9	ECO2/HC 2	0.6608	0.625946	0.040271	1.456	0.034854
	10	ECO2/HC 3	0.7867	0.762494	0.03961	1.4755	0.024206

## Sheet: Fig3
Fig. 3: SOD gene expression levels and SOD activity assessments relative to medium O2 levels.	Archean	SOD gene expression levels relative to rpoC1				Medium O2 levels	SOD activity			SD O2 levels	SD SOD expression levels			SD SOD activity
		sodA (MnSOD)	sodB (FeSOD)	sodC (CuZnSOD)		O2 (µmol/L)	SOD activity.10-4 cells				sodA (MnSOD)	sodB (FeSOD)	sodC (CuZnSOD)	SOD activity.10-4 cells
	2	1.02964	0.285449	0.170037		235.339	115.613			55.4108	0.114815	0.140949	0.0231673	18.4
	14	1.78415	0.93835	0.314575		473.798	779.549			58.2358	0.592897	0.353655	0.0753172	55.7
	18	0.797476	0.637058	0.41912		324.04	49.4189			21.8294	0.150772	0.0119394	0.0888321	26.1
	22	0.515612	0.420708	0.211448		204.242	54.036			24.0384	0.0766572	0.0174627	0.0174505	25
	19	0.181674	0.0792934	0.0318268		0	68.4734			0	0.0301462	0.00767138	0.00575374	0
	HC
B		sodA (MnSOD)	sodB (FeSOD)	sodC (CuZnSOD)		O2 (µmol/L)	SOD activity.10-4 cells				sodA (MnSOD)	sodB (FeSOD)	sodC (CuZnSOD)	SOD activity.10-4 cells
	2	0.364542	0.944662	0.226398		307.035	74.4989			62.6814	0.0372711	0.0238526	0.0211635	13.8
	14	0.512666	3.50588	0.350668		482.327	126.043			108.007	0.0686938	0.733254	0.0451021	29.4
	18	1.27626	0.755419	0.475437		491.646	65.9453			80.6656	0.220889	0.021066	0.0799973	46.6
	22	2.05532	0.742627	0.369777		328.659	95.7441			68.1264	0.544476	0.0986739	0.165852	42
	19	0.675662	0.18567	0.156981		159.174	64.8225			32.7883	0.0325928	0.0115009	0.00760109	25.2
	LC
		sodA (MnSOD)	sodB (FeSOD)	sodC (CuZnSOD)		O2 (µmol/L)	SOD activity.10-4 cells				sodA (MnSOD)	sodB (FeSOD)	sodC (CuZnSOD)	SOD activity.10-4 cells
	2	1.52422	0.365286	0.485275		360.852	53.9913			31.3725	0.103572	0.0499866	0.0375218	0.7
	14	0.629888	2.41604	0.561152		704.417	115.025			159.603	0.0318419	0.214436	0.0555058	0.6
	18	0.857393	1.76235	0.317326		681.402	46.7013			80.8138	0.0625252	0.164137	0.0326919	23.4
	22	1.73786	0.613367	0.494283		407.958	51.5878			63.4217	0.30354	0.124453	0.0933355	4.1
	19	0.834041	0.586635	0.165138		241.007	44.9413			14.9934	0.102699	0.0725562	0.013607	9.7

## Sheet: Raw_Data_Fig3_qPCR
Raw Data for Fig. 3 (qPCR)													Timepoints	Average gene expression levels				SD of gene expression levels
	Archean	MnSOD cq	FeSOD cq	CuZnSOD cq	rpoc cq	delta_cq_MnSOD	delta_cq_FeSOD	delta_cq_CuZnSOD						sodA (MnSOD)	sodB (FeSOD)	sodC (CuZnSOD)
	A1	21.4039	22.7812	23.9693	21.6205	-0.216565	1.16066	2.34876		1.16196	0.447307	0.196315	A	1.02964	0.285449	0.170037		0.114815	0.140949	0.0231673
	A2	19.953	22.0991	22.5427	19.9099	0.0430774	2.18915	2.63275		0.970582	0.219281	0.161237	B	1.78415	0.93835	0.314575		0.592897	0.353655	0.0753172
	A3	20.2438	22.5773	22.892	20.1795	0.0643521	2.39777	2.71256		0.956375	0.189757	0.152559
	B1	20.0913	21.0751	22.3636	20.2283	-0.137017	0.846811	2.13529		1.09963	0.556012	0.227622	C	0.797476	0.637058	0.41912		0.150772	0.0119394	0.0888321
	B2	20.2952	21.3828	22.8664	21.3904	-1.09524	-0.0075959	1.47598		2.13648	1.00528	0.35949	D	0.515612	0.420708	0.211448		0.0766572	0.0174627	0.0174505
	B3	21.625	22.3803	24.1942	22.7066	-1.08157	-0.32626	1.48757		2.11634	1.25376	0.356612
	CC1	22.7688	23.3301	23.6441	22.7036	0.0651846	0.626527	0.940544		0.955823	0.647734	0.521036	E	0.181674	0.0792934	0.0318268		0.0301462	0.00767138	0.00575374
	C2	22.9713	23.0423	23.8438	22.3623	0.60903	0.679999	1.48152		0.655638	0.624166	0.358112
	C3	22.9453	23.2341	23.9913	22.5886	0.356664	0.645491	1.40273		0.780968	0.639275	0.378213
	D1	19.7213	19.7666	20.8609	18.4943	1.227	1.27229	2.36657		0.427204	0.414003	0.193905
	D2	19.4049	19.7603	20.7055	18.5777	0.827243	1.18269	2.12781		0.563605	0.44053	0.228805
	D3	19.4932	19.9412	20.8868	18.6464	0.846774	1.2948	2.24036		0.556027	0.407592	0.211634
	E1	23.4079	24.358	25.5987	20.7553	2.65263	3.60278	4.8434		0.159029	0.0823102	0.0348331
	2E	23.0099	24.3547	25.6161	20.7983	2.21162	3.55643	4.81788		0.215892	0.0849977	0.0354546
	EE	23.0598	24.329	25.8151	20.5043	2.55554	3.82476	5.31085		0.170101	0.0705722	0.0251926
	HC	SOD A	SOD B	SOD C	rpoC1	SOD A ΔCQ	SOD B ΔCQ	SOD C ΔCQ	2^dct					sodA (MnSOD)	sodB (FeSOD)	sodC (CuZnSOD)
	A1	22.3922	20.9483	22.8576	20.8623	1.52982	0.0859703	1.9953		0.34632	0.942151	0.250816	A	0.364542	0.944662	0.226398		0.0372711	0.0238526	0.0211635
	A2	22.1037	20.6638	22.7756	20.5469	1.55687	0.116905	2.22877		0.339887	0.922164	0.21334	B	0.512666	3.50588	0.350668		0.0686938	0.733254	0.0451021
	A3	22.0669	20.8159	22.9888	20.7714	1.29542	0.0444338	2.21734		0.407418	0.96967	0.215038
	B1	21.8786	19.0632	22.3212	20.6722	1.20636	-1.60905	1.64902		0.433359	3.05051	0.318856	C	1.27626	0.755419	0.475437		0.220889	0.021066	0.0799973
	B2	21.555	19.0624	22.0156	20.7019	0.853101	-1.63942	1.31372		0.553593	3.1154	0.402284	D	2.05532	0.742627	0.369777		0.544476	0.0986739	0.165852
	B3	21.7066	18.7252	22.4425	20.8468	0.859754	-2.12159	1.59569		0.551046	4.35174	0.330863
	C1	21.6827	22.2951	23.3072	21.9326	-0.24998	0.362458	1.37454		1.18919	0.777838	0.385676	E	0.675662	0.18567	0.156981		0.0325928	0.0115009	0.00760109
	C2	21.5948	22.6163	23.097	22.2059	-0.611087	0.410459	0.891092		1.52741	0.752384	0.539206
	C3	22.0745	22.6701	23.2238	22.2279	-0.153373	0.442152	0.995879		1.11217	0.736036	0.50143
	D1	20.3058	21.9494	22.5989	21.7241	-1.41837	0.225253	0.874802		2.67283	0.855445	0.545329
	D2	20.3412	21.5732	22.5803	21.0586	-0.717457	0.514526	1.52168		1.64428	0.700023	0.348281
	D3	20.1396	21.5988	23.2389	21.0262	-0.886617	0.572581	2.21276		1.84884	0.672413	0.215721
	E1	23.038	24.9778	25.1683	22.5502	0.487867	2.42765	2.61819		0.713078	0.185868	0.162872
	E2	23.1624	24.9071	25.2107	22.5639	0.598453	2.34322	2.64682		0.660462	0.19707	0.159671
	E3	23.1058	25.0142	25.2444	22.4919	0.61386	2.52225	2.75243		0.653446	0.174071	0.148401
	LC	SOD A	SOD B	SOD C	rpoC1	SOD A ΔCQ	SOD B ΔCQ	SOD C ΔCQ	2^dct					sodA (MnSOD)	sodB (FeSOD)	sodC (CuZnSOD)
	A1	19.765	21.9006	21.3542	20.345	-0.580001	1.55563	1.00919		1.49485	0.340179	0.496825	A	1.52422	0.365286	0.485275		0.103572	0.0499866	0.0375218
	A2	19.7661	21.5324	21.2461	20.2906	-0.524568	1.24179	0.955498		1.4385	0.422849	0.515664	B	0.629888	2.41604	0.561152		0.0318419	0.214436	0.0555058
	A3	19.5579	21.8581	21.4445	20.271	-0.713084	1.58715	1.17353		1.6393	0.332829	0.443336
	B1	21.5973	19.7018	21.7426	20.8461	0.751193	-1.14426	0.89649		0.594112	2.21033	0.537192	C	0.857393	1.76235	0.317326		0.0625252	0.164137	0.0326919
	B2	21.5499	19.5074	21.5859	20.907	0.642889	-1.39958	0.678964		0.640429	2.63825	0.624614	D	1.73786	0.613367	0.494283		0.30354	0.124453	0.0933355
	B3	21.1964	19.3235	21.5251	20.5862	0.610164	-1.26276	0.938844		0.655122	2.39954	0.521651
	C1	20.6893	19.8473	22.3561	20.5821	0.107211	-0.734808	1.774		0.928381	1.66418	0.292396	E	0.834041	0.586635	0.165138		0.102699	0.0725562	0.013607
	C2	20.7091	19.6653	22.118	20.406	0.30311	-0.740749	1.71198		0.810503	1.67104	0.305241
	C3	20.7699	19.542	22.0036	20.5068	0.263105	-0.964835	1.4968		0.833293	1.95184	0.354339
	D1	21.6871	23.1511	23.4871	22.7479	-1.06081	0.403177	0.739164		2.0861	0.756191	0.599086
	D2	21.9359	23.4697	23.7999	22.5488	-0.612895	0.920875	1.25114		1.52932	0.528188	0.420117
	D3	21.8388	23.3628	23.6241	22.5152	-0.676412	0.847566	1.10891		1.59816	0.555722	0.463645
	E1	21.7558	22.5912	24.1943	21.6361	0.119685	0.955065	2.5582		0.920389	0.515818	0.169787
	E2	22.1047	22.4869	24.628	21.8892	0.215478	0.597684	2.73874		0.861261	0.660814	0.149815
	E3	22.2505	22.5553	24.2854	21.7775	0.47298	0.777757	2.5079		0.720475	0.583273	0.175811

## Sheet: Raw_Data_Fig3_Activity
Raw Data for Fig3: ELIZA	Archean		SOD activity/ml of cell extract (technical replicates)		SOD activity/ml of cell extract (mean of technical replicates)	SOD activity /uL	cells/ul		SOD activity /cell	SOD activity/ 1000000 cells			Average SOD activity/ 1000000 cells	SD			HC		SOD activity/ml of cell extract (technical replicates)		SOD activity/ml of cell extract (mean of technical replicates)	SOD activity /uL	cells/ul		SOD activity /cell	SOD activity/ 1000000 cells			Average SOD activity/ 1000000 cells	SD			LC		SOD activity/ml of cell extract (technical replicates)		SOD activity/ml of cell extract (mean of technical replicates)	SOD activity /uL	cells/ul		SOD activity /cell	SOD activity/ 1000000 cells			Average SOD activity/ 1000000 cells	SD
	a1	3.42556	0.274045	A1	0.284861	0.000284861	252		1.1304e-06	1.1304		A	1.15613	0.183584			a1	2.34689	0.187751	A1	0.188634	0.000188634	215.33		8.76022e-07	0.876022		A	0.744989	0.137673			A1	1.74164	0.139331	A1	0.140284	0.000140284	257.33		5.45153e-07	0.545153		A	0.539913	0.00671969
	a1	3.69596	0.295677							0		B	7.79549	0.55732			a1	2.36896	0.189517							0		B	1.26043	0.29411			A1	1.76546	0.141237							0		B	1.15025	0.0641315
	a2	2.8873	0.230984	A2	0.248666	0.000248666			9.86769e-07	0.986769		C	0.494189	0.260825			a2	2.95174	0.236139	A2	0.163097	0.000163097			7.57426e-07	0.757426		C	0.659453	0.466195			A2	1.71814	0.137452	A2	0.136986	0.000136986			5.32337e-07	0.532337		C	0.467013	0.234194
	a2	3.32934	0.266348							0		D	0.54036	0.0251857			a2	1.12568	0.0900541							0		D	0.957441	0.419921			A2	1.70651	0.136521							0		D	0.515878	0.0412553
	a3	5.3528	0.428224	A3	0.340508	0.000340508			1.35122e-06	1.35122		E	0.684734	0.296916			a3	1.38953	0.111163	A3	0.129525	0.000129525			6.0152e-07	0.60152		E	0.648225	0.251687			A3	1.64954	0.131963	A3	0.139537	0.000139537			5.4225e-07	0.54225		E	0.449413	0.0967465
	a3	3.15991	0.252793							0							a3	1.8486	0.147888							0							A3	1.83889	0.147111							0
										0									0							0																0
	b1	25.4938	2.03951	B1	2.1096	0.0021096			8.37143e-06	8.37143							b1	3.55936	0.284749	B1	0.253996	0.000253996			1.17957e-06	1.17957							B1	3.55361	0.284289	B1	0.289199	0.000289199			1.12384e-06	1.12384
	b1	27.2462	2.1797							0							b1	2.79055	0.223244							0							B1	3.67636	0.294109							0
	b2	23.5167	1.88134	B2	1.82924	0.00182924			7.25888e-06	7.25888							b2	5.1756	0.414048	B2	0.341623	0.000341623			1.58651e-06	1.58651							B2	2.85942	0.228753	B2	0.283974	0.000283974			1.10354e-06	1.10354
	b2	22.2142	1.77713							0							b2	3.36499	0.269199							0							B2	4.23994	0.339195							0
	b3	21.488	1.71904	B3	1.95455	0.00195455			7.75617e-06	7.75617							b3	3.50974	0.280779	B3	0.218605	0.000218605			1.01521e-06	1.01521							B3	3.07895	0.246316	B3	0.31481	0.00031481			1.22337e-06	1.22337
	b3	27.3759	2.19007							0							b3	1.95538	0.15643							0							B3	4.7913	0.383304							0
										0																0									0							0
	c1	1.66769	0.133415	C1	0.142127	0.000142127			5.63997e-07	0.563997							c1	2.79055	0.223244	C1	0.203757	0.000203757			9.46252e-07	0.946252							C1	1.81408	0.145127	C1	0.11676	0.00011676			4.53738e-07	0.453738
	c1	1.88549	0.150839							0							c1	2.30336	0.184269							0							C1	1.10493	0.0883943							0
	c2	1.78886	0.143109	C2	0.13653	0.00013653			5.41787e-07	0.541787							c2	3.34928	0.267942	C2	0.179635	0.000179635			8.3423e-07	0.83423							C2	1.07531	0.0860251	C2	0.1267	0.0001267			4.92363e-07	0.492363
	c2	1.6244	0.129952							0							c2	1.14159	0.0913272							0							C2	2.09218	0.167374							0
	c3	0.791504	0.0633203	C3	0.0949492	9.49492e-05			3.76782e-07	0.376782							c3	0.517658	0.0414126	C3	0.0426087	4.26087e-05			1.97876e-07	0.197876							C3	1.23177	0.0985412	C3	0.117069	0.000117069			4.54938e-07	0.454938
	c3	1.58223	0.126578							0							c3	0.547559	0.0438048							0							C3	1.69496	0.135597							0
										0																0									0							0
	d1	1.5277	0.122216	D1	0.130805	0.000130805			5.19067e-07	0.519067							d1	3.44465	0.275572	D1	0.309469	0.000309469			1.43718e-06	1.43718							D1	1.58367	0.126693	D1	0.126265	0.000126265			4.90672e-07	0.490672
	d1	1.74242	0.139394							0							d1	4.29206	0.343365							0							D1	1.57295	0.125836							0
	d2	1.84461	0.147569	D2	0.143177	0.000143177			5.68161e-07	0.568161							d2	1.614	0.12912	D2	0.167646	0.000167646			7.78555e-07	0.778555							D2	1.47968	0.118374	D2	0.126986	0.000126986			4.93474e-07	0.493474
	d2	1.7348	0.138784							0							d2	2.57715	0.206172							0							D2	1.69496	0.135597							0
	d3	1.78104	0.142483	D3	0.134531	0.000134531			5.33852e-07	0.533852							d3	1.50459	0.120367	D3	0.141383	0.000141383			6.56585e-07	0.656585							D3	1.68349	0.134679	D3	0.145002	0.000145002			5.63488e-07	0.563488
	d3	1.58223	0.126578							0							d3	2.02997	0.162398							0							D3	1.94157	0.155326							0
										0																0									0							0
	e1	3.11898	0.249518	E1	0.233545	0.000233545			9.26766e-07	0.926766							e1	2.40245	0.192196	E1	0.171439	0.000171439			7.96169e-07	0.796169							e1	1.56331	0.125065	E1	0.140273	0.000140273			5.45108e-07	0.545108
	e1	2.71965	0.217572							0							e1	1.88353	0.150682							0							e1	1.9435	0.15548							0
	e2	3.41726	0.273381	E2	0.195052	0.000195052			7.74014e-07	0.774014							e2	2.7388	0.219104	E2	0.170302	0.000170302			7.90887e-07	0.790887							e2	0.82929	0.0663432	E2	0.0904895	9.04895e-05			3.51648e-07	0.351648
	e2	1.45903	0.116722							0							e2	1.51874	0.121499							0							e2	1.43295	0.114636							0
	e3	1.435	0.1148	E3	0.0890622	8.90622e-05			3.53422e-07	0.353422							e3	1.44931	0.115945	E3	0.0770058	7.70058e-05			3.57618e-07	0.357618							e3	1.38907	0.111126	E3	0.116181	0.000116181			4.51485e-07	0.451485
	e3	0.791557	0.0633245							0							e3	0.47584	0.0380672							0							e3	1.51545	0.121236							0

## Sheet: cell_counts
Raw data for Total cell count (cell.µL-1)	Archean					Mean			average of 3 replicate	SD		cell/ml	cell/µl
		A1	A2	A3		A1	A2	A3
	1	27	17	21		31.6	19.8	24.2	25.2	5.96322		252000	252
	2	22	18	19
	3	42	20	25
	4	40	22	27
	5	27	22	29
	HC					Mean
		HC1	HC2	HC3		HC1	HC2	HC3
	1	21	24	19		25.4	19.4	19.8	21.5333	3.3546		215333	215.333
	2	22	19	18
	3	25	20	21
	4	38	13	22
	5	21	21	19
	LC					Mean
		LC1	LC2	LC3		LC1	LC2	LC3
		22	19	39		23.4	21.6	32.2	25.7333	5.67215		257333	257.333
		22	27	26
		26	16	37
		26	23	30
		21	23	29

## Sheet: SIFig1a_Carotenoids
		Calculated cellular carotenoid content per ml of culture.											Mean carotenoid content					SD
SI Fig1a: Carotenoids (µg.mL-1)		LC1	LC2	LC3	A1	A2	A3	HC1	HC2	HC3			Archean	HC	LC			LC	ARC	HC
	0	0	0	0	0	0	0	0	0	0		0	0	0	0		0	0	0	0
	3	0	0	0	0	0	0	0	0	0		3	0	0	0		3	0	0	0
	5	0.114401	0.112358	0.11325	0.134359	0.13586	0.180641	0.109914	0.122841	0.121297		5	0.150286	0.118017	0.113337		5	0.00102407	0.0262983	0.0070601
	7	0.328275	0.330163	0.328853	0.353654	0.343014	0.338481	0.133594	0.0674531	0.0861128		7	0.34505	0.09572	0.329097		7	0.000967105	0.00778894	0.034101
	10	0.165452	0.0869848	0.179523	0.598451	0.583607	0.722075	0.182298	0.399153	0.463913		10	0.634711	0.348455	0.143986		10	0.0498637	0.0760223	0.147494
	12	0.725521	0.736365	0.756826	0.99921	0.990073	1.02105	0.613622	0.636027	0.610051		12	1.00344	0.6199	0.739571		12	0.0158966	0.0159151	0.0140804
	14	0.600269	0.74228	0.734381	1.23294	1.27706	1.15222	0.998513	0.762753	0.758624		14	1.22074	0.839963	0.69231		14	0.0798074	0.0633066	0.137323
	16	0.601265	0.528136	0.868035	1.41143	1.61149	1.6135	0.80627	0.794247	0.746956		16	1.54547	0.782491	0.665812		16	0.178906	0.116092	0.031356
	19	0.679137	0.815744	0.825101	2.08183	1.80232	1.988	1.0406	0.963604	1.05168		19	1.95738	1.01863	0.773328		19	0.0817051	0.142246	0.0479718
	21	0.545357	1.0129	0.975379	2.37284	3.16553	0.447298	1.46032	1.01263	1.38324		21	2.76919	1.2854	0.844544		21	0.259782	0.560518	0.239343
	24	0.892989	0.974913	1.52501	2.56473	2.3124	1.4541	1.49898	1.59095	2.02278		24	2.11041	1.70423	1.13097		24	0.343699	0.582214	0.279673
	26	0.571638	0.583043	0.75374	2.45945	2.11956	2.21612	2.45136	2.26519	2.11966		26	2.26504	2.27874	0.636141		26	0.102004	0.175149	0.166266
	28	0.777193	0.709673	0.730504	2.034	2.04294	3.31795	1.76771	3.16382	3.22081		28	2.03847	2.71745	0.720089		28	0.0345753	0.00632008	0.040296

## Sheet: SIFig1b_glycogen
SI Fig1b: Glycogen (µg.mL-1)			A1	A2	A3	HC1	HC2	HC3	LC1	LC2	LC3		Average ug/ ml glycogen in 2 ml culture volume
	per 2 ml culture	0	0	0	0	0	0	0	0	0	0				A	HC	LC
		3	0	0	0	0	0	0	0	0	0			0	0	0	0
		5	0	0	0	0	0	0	0	0	0			3	0	0	0
		7	2.59238	0	2.55568	0	0	0	0	0	0			5	0	0	0
		10	5.84169	6.32287	7.6461	0.0274808	1.99228	1.43091	0	0	0			7	1.71602	0	0
		12	15.3449	14.9439	16.8285	0	5.96198	7.36541	2.35316	4.15267	1.39081			10	6.60355	1.7116	0
		14	17.4113	18.3405	16.7435	9.0199	7.82942	7.68424	4.43221	6.46473	6.90027			12	15.7058	6.6637	3.25292
		16	36.8073	35.5298	40.2046	14.5367	16.9432	15.524	8.96183	6.38633	7.21967			14	17.4984	8.17785	5.9324
		19	393.684	377.783	360.354	88.6683	88.5154	94.7839	75.0916	87.2015	76.4371			16	37.5139	15.668	7.52261
		21	655.551	623.783	574.706	364.023	360.048	343.995	106.556	116.188	112.519			19	377.274	90.6558	79.5767
		24	806.26	773.24	730.464	550.356	551.557	564.315	415.725	567.767	410.322			21	618.013	356.022	111.755
		26	1031.94	1019.34	1061.99	771.315	714.545	560.327	516.915	514.79	497.789			24	769.988	555.409	464.605
		28	914.506	917.406	891.763	392.325	380.877	390.188	332.795	324.553	329.285			26	1037.76	682.062	509.831
														28	907.892	387.797	328.878
	Cellular glycogen content per ml of culture (µg.mL-1)												Average glycogen content							SD
			A1	A2	A3	HC1	HC2	HC3	LC1	LC2	LC3		glycoge/ml		Archean	HC	LC			Archean	HC	LC
		0	0	0	0	0	0	0	0	0	0			0	0	0	0		0	0	0	0
		3	0	0	0	0	0	0	0	0	0			3	0	0	0		3	0	0	0
		5	0	0	0	0	0	0	0	0	0			5	0	0	0		5	0	0	0
		7	1.29619	0	1.27784	0	0	0	0	0	0			7	0.858011	0	0		7	0.743116	0	0
		10	2.92085	3.16143	3.82305	0.0137404	0.996141	0.715455	0	0	0			10	3.30178	0.855798	0		10	0.467189	0.506014	0
		12	7.67246	7.47197	8.41427	0	2.98099	3.68271	1.17658	2.07634	0.695406			12	7.8529	3.33185	1.62646		12	0.49639	1.95538	0.700959
		14	8.70565	9.17023	8.37174	4.50995	3.91471	3.84212	2.2161	3.23236	3.45013			14	8.7492	4.08893	2.9662		14	0.401023	0.366418	0.658665
		16	18.4037	17.7649	20.1023	7.26837	8.47162	7.76198	4.48091	3.19317	3.60983			16	18.7569	7.83399	3.7613		16	1.20808	0.604849	0.6571
		19	196.842	188.892	180.177	44.3341	44.2577	47.3919	37.5458	43.6008	38.2185			19	188.637	45.3279	39.7884		19	8.33543	1.7879	3.31871
		21	327.775	311.892	287.353	182.012	180.024	171.997	53.2782	58.0942	56.2596			21	309.007	178.011	55.8773		21	20.3652	5.30196	2.43066
		24	403.13	386.62	365.232	275.178	275.778	282.157	207.863	283.883	205.161			24	384.994	277.705	232.302		24	19.0011	3.86779	44.6908
		26	515.969	509.67	530.996	385.657	357.273	280.163	258.457	257.395	248.895			26	518.878	341.031	254.916		26	10.9569	54.5902	5.24134
		28	457.253	458.703	445.881	196.162	190.438	195.094	166.398	162.276	164.642			28	453.946	193.898	164.439		28	7.02158	3.04356	2.06816

## Sheet: SIFig1c_protein 
SIFig1c: Protein (µg.mL-1)			Archean 1	Archean 2	Archean 3	HC1	HC2	HC3	LC1	LC2	LC3		cultute volume 2ml		Archean	HC	LC		SD A	SD HC	SD LC
		0	0	0	0	0	0	0	0	0	0			0	0	0	0	0	0	0	0
		3	0	0	0	0	0	0	0	0	0			3	0	0	0	3	0	0	0
		5	0.960587	0.213649	1.34317	0	0	0	0	0	0			5	0.839134	0	0	5	0.574469	0	0
		7	4.23817	4.71184	5.75027	0	0	0	0	0	0			7	4.90009	0	0	7	0.773425	0	0
		10	22.4059	25.8489	38.1133	3.60565	6.55361	5.03875	4.2453	9.8075	5.99739			10	28.7893	4.3222	7.0264	10	8.25622	2.08453	2.84385
		12	85.0835	78.5285	92.0863	21.2934	22.7285	20.0419	18.0173	17.4135	22.798			12	85.2328	21.3546	19.4096	12	6.78016	1.01473	2.94993
		14	143.624	118.542	150.353	52.4824	54.6356	47.7722	29.84	38.7725	37.0706			14	137.506	51.6301	35.2277	14	16.7644	1.52255	4.74284
		16	141.202	133.968	150.386	48.8152	46.191	64.4765	44.6265	44.105	50.1946			16	141.852	53.1609	46.3087	16	8.22844	1.85561	3.37536
		19	176.955	171.262	210.371	52.6469	33.804	79.2038	51.4818	43.416	48.3639			19	186.196	55.2182	47.7539	19	21.1287	13.3239	4.06736
		21	243.515	251.174	297.197	90.6037	59.086	82.4573	46.9406	50.0584	61.7844			21	263.962	77.3823	52.9278	21	29.0358	22.2864	7.82685
		24	262.609	335.593	325.484	147.591	162.844	239.996	129.412	123.293	132.516			24	307.895	183.477	128.407	24	39.5432	10.7855	4.69278
		26	309.078	277.242	336.302	296.574	319.099	282.385	234.143	253.653	249.928			26	307.541	299.352	245.908	26	29.5604	15.9274	10.3575
		28	226.176	212.413	217.727	179.367	196.742	229.378	257.409	217.08	241.82			28	218.772	201.829	238.77	28	6.94086	12.2856	20.3368
	Cellular protein content per ml of culture (µg.mL-1)													Average glycogen content						SD
			Archean 1	Archean 2	Archean 3	HC1	HC2	HC3	LC1	LC2	LC3				Archean	HC	LC			Archean	HC	LC
		0	0	0	0	0	0	0	0	0	0			0	0	0	0		0	0	0	0
		3	0	0	0	0	0	0	0	0	0			3	0	0	0		3	0	0	0
		5	0.480294	0.106825	0.671583	0	0	0	0	0	0			5	0.419567	0	0		5	0.287235	0	0
		7	2.11909	2.35592	2.87513	0	0	0	0	0	0			7	2.45005	0	0		7	0.386713	0	0
		10	11.2029	12.9244	19.0566	1.80282	3.27681	2.51937	2.12265	4.90375	2.9987			10	14.3947	2.1611	3.5132		10	4.12811	0.737086	1.42192
		12	42.5418	39.2642	46.0432	10.6467	11.3642	10.021	9.00865	8.70677	11.399			12	42.6164	10.6773	9.70481		12	3.39008	0.672158	1.47496
		14	71.812	59.2712	75.1764	26.2412	27.3178	23.8861	14.92	19.3862	18.5353			14	68.7532	25.815	17.6138		14	8.38219	1.75509	2.37142
		16	70.6008	66.9841	75.1932	24.4076	23.0955	32.2382	22.3133	22.0525	25.0973			16	70.926	26.5804	23.1544		16	4.11422	4.94352	1.68768
		19	88.4777	85.6309	105.185	26.3234	16.902	39.6019	25.7409	21.708	24.182			19	93.098	27.6091	23.877		19	10.5644	11.4044	2.03368
		21	121.758	125.587	148.599	45.3018	29.543	41.2286	23.4703	25.0292	30.8922			21	131.981	38.6911	26.4639		21	14.5179	8.18013	3.91343
		24	131.305	167.797	162.742	73.7957	81.4222	119.998	64.706	61.6466	66.2579			24	153.948	91.7386	64.2035		24	19.7716	24.7686	2.34639
		26	154.539	138.621	168.151	148.287	159.549	141.193	117.072	126.826	124.964			26	153.77	149.676	122.954		26	14.7802	9.25691	5.17874
		28	113.088	106.206	108.864	89.6837	98.3709	114.689	128.705	108.54	120.91			28	109.386	100.915	119.385		28	3.47043	12.6954	10.1684

[truncated: 4 more sheets: raw_data_SIFig1B, raw_data_SIFig1C, SIFig2, Raw_Data_SIFig2]
